# Supplementary material for: How race, sex and age interact in association with COVID-19 outcomes over time: An analysis of Michigan data
Source: PLoS One. 2023 Aug 31;18(8):e0288383. doi: 10.1371/journal.pone.0288383 (PMC10470902; doi:10.1371/journal.pone.0288383)
Supplement: S1 Raw data — (XLSX) [file pone.0288383.s001.xlsx]

## Sheet: Sheet1
rXg	group	race		Sex	sex	Agegroup	agecat4	cumcases	cumdeaths	population4	standardpop	vaxeligible	deathrate_conf	incidrate_conf	casefatality	newcases	newdeaths	newdeathrate_conf	newincidrate_conf	newcasefatality	percent_pov	asdr	sum_asdr	asir	sum_asir	ascf	sum_ascf	asdr_aapiw	asdr_blkw	asdr_whtw	asdr_aapim	asdr_blkm	asdr_whtm	asir_aapiw	asir_blkw	asir_whtw	asir_aapim	asir_blkm	asir_whtm	cf_aapim	cf_blackm	cf_whitem	cf_aapiw	cf_blackw	cf_whitew	inc_ww	inc_bw	dth_ww	dth_bw
AAPI man	210	Asian/Pacific Islander	3	1	Male	1	0-39	4067	0	114148	0.569682	1	0	3562.92	0	16	0	0	14.0169	0	0.052	0	88.4602	2029.73	3687.73	0	2.3732				88.4602						3687.73			2.3732						6674.61	7160.87	92.6251	220.321
AAPI woman	211	Asian/Pacific Islander	3	2	Female	1	0-39	3811	0	110346	0.569682	1	0	3453.68	0	18	0	0	16.3123	0	0.055	0	51.4642	1967.5	3594.27	0	1.54051	51.4642						3594.27									1.54051			6674.61	7160.87	92.6251	220.321
AAPI man	220	Asian/Pacific Islander	3	1	Male	2	40-59	1784	7	45312	0.265139	1	15.4484	3937.15	0.392377	7	1	2.20692	15.4484	14.2857	0.052	4.09599	88.4602	1043.89	3687.73	0.104034	2.3732				88.4602						3687.73			2.3732						6674.61	7160.87	92.6251	220.321
AAPI woman	221	Asian/Pacific Islander	3	2	Female	2	40-59	1990	7	48725	0.265139	1	14.3663	4084.15	0.351759	9	0	0	18.471	0	0.055	3.80908	51.4642	1082.87	3594.27	0.093265	1.54051	51.4642						3594.27									1.54051			6674.61	7160.87	92.6251	220.321
AAPI man	230	Asian/Pacific Islander	3	1	Male	3	60+	808	111	21733	0.165179	1	510.744	3717.85	13.7376	2	2	9.20259	9.20259	100	0.052	84.3642	88.4602	614.11	3687.73	2.26917	2.3732				88.4602						3687.73			2.3732						6674.61	7160.87	92.6251	220.321
AAPI woman	231	Asian/Pacific Islander	3	2	Female	3	60+	856	75	25996	0.165179	1	288.506	3292.81	8.76168	3	0	0	11.5402	0	0.055	47.6551	51.4642	543.904	3594.27	1.44725	1.54051	51.4642						3594.27									1.54051			6674.61	7160.87	92.6251	220.321
Black man	310	Black/African American	2	1	Male	1	0-39	27921	70	442410	0.569682	1	15.8224	6311.11	0.250707	125	0	0	28.2543	0	0.117	9.01375	335.26	3595.33	7685.69	0.142823	3.84415					335.26						7685.69			3.84415					6674.61	7160.87	92.6251	220.321
Black woman	311	Black/African American	2	2	Female	1	0-39	29957	49	440761	0.569682	1	11.1171	6796.65	0.163568	183	1	0.22688	41.5191	0.546448	0.142	6.33323	220.321	3871.93	7160.87	0.0931816	3.14172		220.321						7160.87									3.14172		6674.61	7160.87	92.6251	220.321
Black man	320	Black/African American	2	1	Male	2	40-59	16210	453	159811	0.265139	1	283.46	10143.2	2.79457	63	8	5.00591	39.4216	12.6984	0.117	75.1563	335.26	2689.37	7685.69	0.74095	3.84415					335.26						7685.69			3.84415					6674.61	7160.87	92.6251	220.321
Black woman	321	Black/African American	2	2	Female	2	40-59	15335	291	187613	0.265139	1	155.107	8173.74	1.89762	65	8	4.2641	34.6458	12.3077	0.142	41.1248	220.321	2167.18	7160.87	0.503133	3.14172		220.321						7160.87									3.14172		6674.61	7160.87	92.6251	220.321
Black man	330	Black/African American	2	1	Male	3	60+	9385	1682	110650	0.165179	1	1520.11	8481.7	17.9222	24	13	11.7488	21.69	54.1667	0.117	251.09	335.26	1401	7685.69	2.96037	3.84415					335.26						7685.69			3.84415					6674.61	7160.87	92.6251	220.321
Black woman	331	Black/African American	2	2	Female	3	60+	10610	1635	156232	0.165179	1	1046.52	6791.18	15.41	41	37	23.6827	26.243	90.2439	0.142	172.863	220.321	1121.76	7160.87	2.54541	3.14172		220.321						7160.87									3.14172		6674.61	7160.87	92.6251	220.321
White man	410	White	1	1	Male	1	0-39	117021	87	1963089	0.569682	1	4.43179	5961.06	0.0743456	356	0	0	18.1347	0	0.044	2.52471	126.12	3395.91	6163.83	0.0423534	2.1471						126.12						6163.83			2.1471				6674.61	7160.87	92.6251	220.321
White woman	411	White	1	2	Female	1	0-39	127952	54	1874827	0.569682	1	2.88027	6824.74	0.0422033	442	-1	-0.0533383	23.5755	-0.226244	0.055	1.64084	92.6251	3887.93	6674.61	0.0240425	1.67622			92.6251						6674.61									1.67622	6674.61	7160.87	92.6251	220.321
White man	420	White	1	1	Male	2	40-59	70726	676	1030107	0.265139	1	65.6243	6865.89	0.955801	198	7	0.679541	19.2213	3.53535	0.044	17.3995	126.12	1820.41	6163.83	0.25342	2.1471						126.12						6163.83			2.1471				6674.61	7160.87	92.6251	220.321
White woman	421	White	1	2	Female	2	40-59	74367	411	1035609	0.265139	1	39.6868	7180.99	0.552664	239	10	0.965615	23.0782	4.1841	0.055	10.5225	92.6251	1903.96	6674.61	0.146533	1.67622			92.6251						6674.61									1.67622	6674.61	7160.87	92.6251	220.321
White man	430	White	1	1	Male	3	60+	56549	6338	985822	0.165179	1	642.915	5736.23	11.208	187	80	8.11506	18.9689	42.7807	0.044	106.196	126.12	947.504	6163.83	1.85132	2.1471						126.12						6163.83			2.1471				6674.61	7160.87	92.6251	220.321
White woman	431	White	1	2	Female	3	60+	60975	5558	1140996	0.165179	1	487.118	5344.02	9.11521	181	65	5.69678	15.8633	35.9116	0.055	80.4617	92.6251	882.719	6674.61	1.50564	1.67622			92.6251						6674.61									1.67622	6674.61	7160.87	92.6251	220.321
[truncated: 34 more columns]
